# Supplementary material for: A new species of genus Tetrasticta Kraatz (Coleoptera, Staphylinidae, Aleocharinae) from Xishuangbanna, Southwest China
Source: Zookeys. 2014 Apr 24;(404):113–6. doi: 10.3897/zookeys.404.7276 (PMC4023262; doi:10.3897/zookeys.404.7276)
Supplement: XML Treatment for Tetrasticta bobbii [file zookeys.404.7276-treatment1.xml]

<!DOCTYPE tp:taxon-treatment
  PUBLIC "-//TaxonX//DTD Taxonomic Treatment Publishing DTD v0 20100105//EN" "tax-treatment-NSO.dtd">
<tp:taxon-treatment xmlns:tp="http://www.plazi.org/taxpub"><tp:treatment-meta><mixed-citation publication-type="journal"><person-group><name><surname>Zheng</surname><given-names>Dan-Lin</given-names></name><name><surname>Zhao</surname><given-names>Mei-Jun</given-names></name></person-group><article-title>A new species of genus <italic>Tetrasticta</italic> Kraatz (Coleoptera, Staphylinidae, Aleocharinae) from Xishuangbanna, Southwest China</article-title><source>Zookeys</source><day>24</day><month>4</month><year>2014</year><volume>2014</volume><issue>404</issue><fpage>113</fpage><lpage>116</lpage><pub-id pub-id-type="doi">10.3897/zookeys.404.7276</pub-id></mixed-citation></tp:treatment-meta><tp:nomenclature><tp:taxon-name>
                        <tp:taxon-name-part taxon-name-part-type="genus">Tetrasticta</tp:taxon-name-part>
                        <tp:taxon-name-part taxon-name-part-type="species">bobbii</tp:taxon-name-part>
                        <object-id xmlns:xlink="http://www.w3.org/1999/xlink" content-type="zoobank" xlink:type="simple">http://zoobank.org/04ED9579-704E-4F46-9769-BD73955B5A4B</object-id>
                        <object-id xmlns:xlink="http://www.w3.org/1999/xlink" xlink:type="simple">http://species-id.net/wiki/Tetrasticta_bobbii</object-id>
                    </tp:taxon-name><tp:taxon-status xmlns:xlink="http://www.w3.org/1999/xlink" xlink:type="simple">sp. n.</tp:taxon-status><xref ref-type="fig" rid="F1">Fig. 1</xref></tp:nomenclature><tp:treatment-sec sec-type="Type material"><title>Type material.</title><p><bold>Holotype:</bold> <bold>China:</bold> ♂, labelled ‘CHINA: Yunnan Prov., Xishuangbanna, Mengla County (勐腊县), Nangongshan (南贡山), alt. 800–1000 m, 7.VII.2003, Hu &amp; Tang leg. / HOLOTYPE [red], <italic><tp:taxon-name>Tetrasticta bobbii</tp:taxon-name></italic> sp. n., Zheng &amp; Zhao det. 2014, SNUC’. <bold>Paratypes: China:</bold> 1 ♂, 1 ♀ (preserved in a small tube filled with 75% ethanol), same data as holotype, both bearing the following label: ‘PARATYPE [yellow], <italic><tp:taxon-name>Tetrasticta bobbii</tp:taxon-name></italic> sp. n., Zheng &amp; Zhao det. 2014, SNUC’.</p></tp:treatment-sec><tp:treatment-sec sec-type="Description"><title>Description.</title><p>Body (<xref ref-type="fig" rid="F1">Fig. 1A</xref>) shining. Coloration: head black; antennae and pronotum reddish brown; elytra reddish brown with anterior margin reddish yellow; legs reddish yellow; abdomen with tergites II–IV reddish yellow, tergites VI–VII black.</p><fig id="F1" position="float" orientation="portrait"><label>Figure 1.</label><caption><p><italic><tp:taxon-name>Tetrasticta bobbii</tp:taxon-name></italic> sp. n. <bold>A</bold> male habitus, in dorsal view <bold>B</bold> female head, in dorsal view <bold>C</bold> male head, in dorsal view <bold>D</bold> antennomere I–V <bold>E</bold> mentum <bold>F</bold> male tergite VIII <bold>G</bold> male sternite VIII <bold>H</bold> female tergite VIII <bold>I</bold> median lobe of aedeagus, in lateral view <bold>J</bold> ditto, apical part, in ventral view <bold>K</bold> apical lobe of paramerite, in lateral view <bold>L</bold> spermatheca. Scales (mm): <bold>A</bold> = 1; <bold>B, C</bold> = 0.5; <bold>D</bold> = 0.3; <bold>E</bold> = 0.05; <bold>F, G, H, I</bold> = 0.2; <bold>J, K, L</bold> = 0.05.</p></caption><graphic xmlns:xlink="http://www.w3.org/1999/xlink" xlink:href="zookeys-404-113-g001.jpg" position="float" orientation="portrait" xlink:type="simple"/></fig><p>Head (<xref ref-type="fig" rid="F1">Figs 1B, C</xref>) almost 1.05 times as wide as long; slightly narrower than pronotum; surface sparsely covered with yellow setae; eyes large. Antennae (<xref ref-type="fig" rid="F1">Figs 1A, D</xref>) with segment I long, as long as combined length of segments II–III; segments II and III about one-half of segment I; segment IV extremely short, much wider than long; segments IV–V almost as wide as long; segments VI–X wider than long. Mandibles long, slender. Mentum distinctly transverse, about 3.62 times as wide as long; shaped <!--PageBreak-->as in <xref ref-type="fig" rid="F1">Fig. 1E</xref>. Pronotum wider than long, about 1.38 times as wide as long; surface moderately covered with yellow setae; disc with three shallow depressions; shaped as in <xref ref-type="fig" rid="F1">Fig. 1A</xref>. Elytra wider than long; surface moderately covered with yellow setae. Abdomen flattened, with subparallel lateral margins, widest at segments IV–V; tergite VIII with six pairs of macrosetae; sternite VIII (<xref ref-type="fig" rid="F1">Fig. 1G</xref>) generalized in shape, posterior margin convex in the middle, with eight pairs of macrosetae.</p><p>Male: postocular margins straight for a short distance and then narrowed posteriorly (<xref ref-type="fig" rid="F1">Fig. 1C</xref>); posterior margin of tergite VIII (<xref ref-type="fig" rid="F1">Fig. 1F</xref>) broadly convex; median lobe of aedeagus (<xref ref-type="fig" rid="F1">Figs 1I, J</xref> )slightly narrowed apically in lateral view; inner sac with flagellum coiled five times; apical lobe of paramerite (<xref ref-type="fig" rid="F1">Fig. 1K</xref>) slightly dilated, apically with four setae.</p><p>Female: postocular margins immediately narrowed behind eyes (<xref ref-type="fig" rid="F1">Fig. 1B</xref>); tergite VIII shaped as in <xref ref-type="fig" rid="F1">Fig. 1H</xref>; spermatheca shaped as in <xref ref-type="fig" rid="F1">Fig. 1L</xref>.</p></tp:treatment-sec><tp:treatment-sec sec-type="Distribution"><title>Distribution.</title><p>Southwest China: Yunnan.</p></tp:treatment-sec><tp:treatment-sec sec-type="Measurements"><title>Measurements.</title><p><bold>Male:</bold> BL: 3.81–4.00; HL: 0.79–0.82; HW: 0.83–0.85; PL: 0.64–0.65; PW: 0.88–0.90; HW/HL: 1.05–1.06; PW/PL: 1.37–1.38; HW/PW: <!--PageBreak-->0.94–0.95. <bold>Female:</bold> BL: 3.62; HL: 0.70; HW: 0.74; PL: 0.61; PW: 0.85; HW/HL: 1.06; PW/PL: 1.40; HW/PW: 0.87.</p></tp:treatment-sec><tp:treatment-sec sec-type="Remarks"><title>Remarks.</title><p><italic><tp:taxon-name>Tetrasticta bobbii</tp:taxon-name></italic> is most similar to <italic><tp:taxon-name>Tetrasticta gnatha</tp:taxon-name></italic> in overall body shape, relatively long mandibles, but can be readily distinguished form it by the distinctly long antennal segments II–III, the different shape of abdominal tergite VIII and the form of aedeagal median lobe.</p></tp:treatment-sec><tp:treatment-sec sec-type="Etymology"><title>Etymology.</title><p>Named after the Pomeranian dog of senior author.</p></tp:treatment-sec></tp:taxon-treatment>
